# Supplementary material for: 16 weeks of moderate intensity resistance exercise improves strength but is insufficient to alter brain structure in Gulf War Veterans with chronic musculoskeletal pain: a randomized controlled trial
Source: Front Neurosci. 2025 Apr 16;19:1488397. doi: 10.3389/fnins.2025.1488397 (PMC12040992; doi:10.3389/fnins.2025.1488397)
Supplement: Supplementary file 1 [file Table_1.csv]

JHU_labels	total_voxels	Full AD voxelData ~ factor(Group) * TimeInDays + Age + (1 | ID)	Full FA voxelData ~ factor(Group) * TimeInDays + Age + (1 | ID)	Full MD voxelData ~ factor(Group) * TimeInDays + Age + (1 | ID)	Full RD voxelData ~ factor(Group) * TimeInDays + Age + (1 | ID)	Training AD voxelData ~ factor(Group) * TimeInDays + Age + (1 | ID)	fdr Training AD voxelData ~ factor(Group) * TimeInDays + Age + (1 | ID)	Training AD voxelData ~ factor(Group) * TimeInDays + Age + (TimeInDays| ID)	Training FA voxelData ~ factor(Group) * TimeInDays + Age + (1 | ID)	Training FA voxelData ~ factor(Group) * TimeInDays + Age + (TimeInDays| ID)	Training MD voxelData ~ factor(Group) * TimeInDays + Age + (1 | ID)	fdr Training MD voxelData ~ factor(Group) * TimeInDays + Age + (1 | ID)	Training MD voxelData ~ factor(Group) * TimeInDays + Age + (TimeInDays| ID)	Training RD voxelData ~ factor(Group) * TimeInDays + Age + (1 | ID)	fdr Training RD voxelData ~ factor(Group) * TimeInDays + Age + (1 | ID)	Training RD voxelData ~ factor(Group) * TimeInDays + Age + (TimeInDays| ID)
Anterior corona radiata L	2164	2	9	4	6	12	0	4	11	8	15	0	4	11	0	3
Anterior corona radiata R	2004	7	21	2	10	4	0	2	12	11	3	0	2	10	0	5
Anterior limb of internal capsule L	858	11	2	11	5	3	0	3	11	7	11	0	6	14	0	10
Anterior limb of internal capsule R	915	4	8	15	21	2	0	6	5	3	5	0	6	3	0	2
Body of corpus callosum	3349	18	25	21	25	32	0	23	48	42	37	0	17	39	0	23
Cerebral peduncle L	522	9	4	11	9	3	0	2	1	1	4	0	4	2	0	2
Cerebral peduncle R	556	4	2	3	4	2	0	3	1	1	3	0	2	2	0	2
Cingulum (cingulate gyrus) L	338	1	0	1	0	0	0	0	0	0	1	0	1	1	0	1
Cingulum (cingulate gyrus) R	288	0	1	0	1	3	0	2	1	0	1	0	1	0	0	0
Cingulum (hippocampus) L	336	4	0	8	0	5	0	0	0	0	5	0	0	0	0	0
Cingulum (hippocampus) R	383	0	0	0	0	0	0	0	7	4	0	0	0	1	0	2
Corticospinal tract L	353	7	1	5	1	6	0	5	6	7	8	0	5	7	0	4
Corticospinal tract R	357	2	2	2	2	5	0	3	2	1	3	0	1	3	0	0
External capsule L	1558	33	17	18	14	18	0	14	13	15	11	0	1	8	0	4
External capsule R	1419	9	8	4	7	8	1	3	3	1	15	1	5	8	0	3
Fornix (column and body of fornix)	206	1	3	2	2	0	0	0	1	1	1	0	0	1	0	1
Fornix (cres) / Stria terminalis (can not be resolved with current resolution) L	307	1	1	2	2	0	0	0	4	3	0	0	0	2	0	2
Fornix (cres) / Stria terminalis (can not be resolved with current resolution) R	254	5	8	1	1	2	0	3	1	1	5	0	5	2	0	2
Genu of corpus callosum	2144	10	13	10	7	16	0	11	23	16	27	0	13	35	0	15
Inferior cerebellar peduncle L	240	2	3	1	2	1	0	1	0	0	0	0	0	0	0	0
Inferior cerebellar peduncle R	251	1	0	3	1	1	0	1	1	0	1	0	1	1	0	0
Medial lemniscus L	203	1	3	1	4	1	0	0	1	2	1	0	3	1	0	1
Medial lemniscus R	195	4	1	1	0	3	0	3	0	0	2	0	2	1	0	1
Middle cerebellar peduncle	3598	45	22	53	44	13	0	8	22	12	12	0	7	15	0	5
Pontine crossing tract (a part of MCP)	376	4	3	0	1	7	0	4	1	1	2	0	1	0	0	0
Posterior corona radiata L	840	6	2	5	4	3	0	2	20	15	16	0	3	24	0	12
Posterior corona radiata R	846	13	7	13	11	8	0	7	7	7	4	0	1	4	0	2
Posterior limb of internal capsule L	772	7	8	13	16	5	0	5	2	1	3	0	3	2	0	3
Posterior limb of internal capsule R	806	3	18	10	15	11	0	11	2	2	4	0	8	1	0	1
Posterior thalamic radiation (include optic radiation) L	1296	9	8	7	5	16	0	12	20	13	9	0	4	6	0	3
Posterior thalamic radiation (include optic radiation) R	1289	10	11	15	13	6	0	6	15	12	5	0	5	9	0	6
Retrolenticular part of internal capsule L	705	10	21	14	25	5	0	6	4	2	4	0	2	2	0	0
Retrolenticular part of internal capsule R	787	5	28	10	25	2	0	3	6	6	6	0	3	6	0	4
Sagittal stratum (include inferior longitidinal fasciculus and inferior fronto-occipital fasciculus) L	848	9	6	7	4	5	0	4	5	3	6	0	4	5	0	2
Sagittal stratum (include inferior longitidinal fasciculus and inferior fronto-occipital fasciculus) R	860	5	12	14	13	6	0	4	5	3	5	0	4	2	0	2
Splenium of corpus callosum	2718	30	37	41	42	21	0	10	31	25	31	0	22	27	0	19
Superior cerebellar peduncle L	263	0	1	2	1	5	0	5	0	0	3	0	2	1	0	2
Superior cerebellar peduncle R	296	2	2	4	6	1	0	0	0	0	2	0	1	2	0	1
Superior corona radiata L	1606	7	21	8	12	11	0	8	15	12	7	0	5	11	0	9
Superior corona radiata R	1617	11	14	9	11	12	0	8	8	7	8	0	7	14	0	12
Superior fronto-occipital fasciculus (could be a part of anterior internal capsule) L	97	0	0	0	0	1	0	1	0	0	0	0	0	0	0	0
Superior fronto-occipital fasciculus (could be a part of anterior internal capsule) R	109	1	0	1	1	0	0	0	3	2	0	0	0	1	0	1
Superior longitudinal fasciculus L	1410	11	16	5	8	14	0	5	16	11	30	0	8	26	0	12
Superior longitudinal fasciculus R	1717	13	16	9	14	24	0	21	15	11	17	0	11	22	0	14
Tapetum L	111	0	0	0	0	1	0	0	0	0	1	0	0	0	0	0
Tapetum R	143	0	0	0	0	1	0	0	1	1	1	0	1	1	0	1
Uncinate fasciculus L	175	3	2	1	1	0	0	0	1	1	0	0	0	0	0	0
Uncinate fasciculus R	174	1	3	0	0	0	0	0	0	0	0	0	0	0	0	0
Unclassified	1253273	599	586	581	556	596	4	416	548	394	557	5	357	574	5	381
Table Legend: Number of uncorrected and False Discovery Rate (fdr) corrected voxels with a p-value < .05 across all the John�s Hopkins University white matter (JHU) labeled areas run for the Full intervention (time points 1-6) and the Training period only (including baseline, time points 1 - 4) for the Group:Time interaction in the DTI metrics models. Note that the labels are scattered across reg…
