# Supplementary material for: 16 weeks of moderate intensity resistance exercise improves strength but is insufficient to alter brain structure in Gulf War Veterans with chronic musculoskeletal pain: a randomized controlled trial
Source: Front Neurosci. 2025 Apr 16;19:1488397. doi: 10.3389/fnins.2025.1488397 (PMC12040992; doi:10.3389/fnins.2025.1488397)
Supplement: Supplementary file 2 [file Table_2.csv]

HOCPA_labels	HOSPA_labels	MNI_labels	total_voxels	Full GM voxelData ~ factor(Group) * TimeInDays + Age + TBV + (1 | ID)	Training GM voxelData ~ factor(Group) * TimeInDays + Age + TBV + (1 | ID)	Training GM voxelData ~ factor(Group) * TimeInDays + Age + TBV + (TimeInDays| ID)
Angular Gyrus	Left Cerebral Cortex	Occipital Lobe	246	0	0	0
Angular Gyrus	Left Cerebral Cortex	Parietal Lobe	11352	0	841	318
Angular Gyrus	Left Cerebral Cortex	Temporal Lobe	102	0	10	7
Angular Gyrus	Left Cerebral Cortex	Unclassified	1032	0	48	40
Angular Gyrus	Left Cerebral White Matter	Occipital Lobe	72	0	0	0
Angular Gyrus	Left Cerebral White Matter	Parietal Lobe	702	0	83	16
Angular Gyrus	Left Cerebral White Matter	Unclassified	318	0	14	0
Angular Gyrus	Right Cerebral Cortex	Parietal Lobe	17952	60	2050	792
Angular Gyrus	Right Cerebral Cortex	Temporal Lobe	336	0	46	41
Angular Gyrus	Right Cerebral Cortex	Unclassified	282	0	31	16
Angular Gyrus	Right Cerebral White Matter	Parietal Lobe	1842	0	301	53
Angular Gyrus	Right Cerebral White Matter	Temporal Lobe	12	0	0	0
Angular Gyrus	Right Cerebral White Matter	Unclassified	402	0	60	4
Central Opercular Cortex	Left Cerebral Cortex	Frontal Lobe	4032	2	7	7
Central Opercular Cortex	Left Cerebral Cortex	Insula	1176	0	26	3
Central Opercular Cortex	Left Cerebral Cortex	Parietal Lobe	4872	437	440	118
Central Opercular Cortex	Left Cerebral Cortex	Temporal Lobe	636	10	0	0
Central Opercular Cortex	Left Cerebral Cortex	Unclassified	1752	73	37	8
Central Opercular Cortex	Left Cerebral White Matter	Frontal Lobe	408	0	0	0
Central Opercular Cortex	Left Cerebral White Matter	Insula	72	0	1	0
Central Opercular Cortex	Left Cerebral White Matter	Parietal Lobe	372	26	52	7
Central Opercular Cortex	Left Cerebral White Matter	Unclassified	486	0	20	1
Central Opercular Cortex	Right Cerebral Cortex	Frontal Lobe	4368	7	140	190
Central Opercular Cortex	Right Cerebral Cortex	Insula	1404	21	3	51
Central Opercular Cortex	Right Cerebral Cortex	Parietal Lobe	4692	115	123	80
Central Opercular Cortex	Right Cerebral Cortex	Temporal Lobe	684	4	11	17
Central Opercular Cortex	Right Cerebral Cortex	Unclassified	312	3	3	9
Central Opercular Cortex	Right Cerebral White Matter	Frontal Lobe	420	0	9	4
Central Opercular Cortex	Right Cerebral White Matter	Insula	102	1	0	2
Central Opercular Cortex	Right Cerebral White Matter	Parietal Lobe	672	2	28	9
Central Opercular Cortex	Right Cerebral White Matter	Unclassified	132	3	10	4
Cingulate Gyrus, anterior division	Left Cerebral Cortex	Frontal Lobe	13128	420	489	182
Cingulate Gyrus, anterior division	Left Cerebral Cortex	Parietal Lobe	168	6	12	6
Cingulate Gyrus, anterior division	Left Cerebral Cortex	Unclassified	1344	23	30	15
Cingulate Gyrus, anterior division	Left Cerebral White Matter	Frontal Lobe	1500	7	66	35
Cingulate Gyrus, anterior division	Left Cerebral White Matter	Parietal Lobe	6	0	0	0
Cingulate Gyrus, anterior division	Left Cerebral White Matter	Unclassified	1566	2	53	22
Cingulate Gyrus, anterior division	Right Cerebral Cortex	Frontal Lobe	14748	300	27	21
Cingulate Gyrus, anterior division	Right Cerebral Cortex	Parietal Lobe	36	0	1	0
Cingulate Gyrus, anterior division	Right Cerebral Cortex	Unclassified	816	30	0	0
Cingulate Gyrus, anterior division	Right Cerebral White Matter	Frontal Lobe	1740	0	0	0
Cingulate Gyrus, anterior division	Right Cerebral White Matter	Unclassified	1680	6	0	0
Cingulate Gyrus, posterior division	Left Cerebral Cortex	Frontal Lobe	252	42	27	7
Cingulate Gyrus, posterior division	Left Cerebral Cortex	Parietal Lobe	12684	300	497	160
Cingulate Gyrus, posterior division	Left Cerebral Cortex	Unclassified	540	7	65	54
Cingulate Gyrus, posterior division	Left Cerebral White Matter	Parietal Lobe	2742	66	35	7
Cingulate Gyrus, posterior division	Left Cerebral White Matter	Unclassified	384	0	36	31
Cingulate Gyrus, posterior division	Left Hippocampus	Parietal Lobe	6	0	0	0
Cingulate Gyrus, posterior division	Right Cerebral Cortex	Frontal Lobe	654	27	77	4
Cingulate Gyrus, posterior division	Right Cerebral Cortex	Parietal Lobe	13056	122	692	250
Cingulate Gyrus, posterior division	Right Cerebral Cortex	Unclassified	624	5	70	45
Cingulate Gyrus, posterior division	Right Cerebral White Matter	Parietal Lobe	2970	3	111	14
Cingulate Gyrus, posterior division	Right Cerebral White Matter	Unclassified	276	0	25	11
Cingulate Gyrus, posterior division	Right Hippocampus	Parietal Lobe	18	0	0	0
Cuneal Cortex	Left Cerebral Cortex	Occipital Lobe	7290	80	39	5
Cuneal Cortex	Left Cerebral Cortex	Unclassified	54	0	0	0
Cuneal Cortex	Left Cerebral White Matter	Occipital Lobe	1476	50	25	0
Cuneal Cortex	Left Cerebral White Matter	Unclassified	24	0	0	0
Cuneal Cortex	Right Cerebral Cortex	Occipital Lobe	6564	34	35	4
Cuneal Cortex	Right Cerebral Cortex	Parietal Lobe	618	16	2	0
Cuneal Cortex	Right Cerebral Cortex	Unclassified	276	5	3	0
Cuneal Cortex	Right Cerebral White Matter	Occipital Lobe	984	0	4	0
Cuneal Cortex	Right Cerebral White Matter	Parietal Lobe	12	0	0	0
Cuneal Cortex	Right Cerebral White Matter	Unclassified	198	0	0	0
Frontal Medial Cortex	Left Cerebral Cortex	Frontal Lobe	5328	96	168	12
Frontal Medial Cortex	Left Cerebral White Matter	Frontal Lobe	798	4	38	8
Frontal Medial Cortex	Right Cerebral Cortex	Frontal Lobe	6738	58	134	0
Frontal Medial Cortex	Right Cerebral Cortex	Unclassified	18	0	0	0
Frontal Medial Cortex	Right Cerebral White Matter	Frontal Lobe	852	6	30	0
Frontal Medial Cortex	Right Cerebral White Matter	Unclassified	12	0	2	0
Frontal Medial Cortex	Unclassified	Frontal Lobe	48	2	0	0
Frontal Medial Cortex	Unclassified	Unclassified	18	0	0	0
Frontal Operculum Cortex	Left Cerebral Cortex	Frontal Lobe	3336	116	23	16
Frontal Operculum Cortex	Left Cerebral Cortex	Insula	1170	30	64	65
Frontal Operculum Cortex	Left Cerebral Cortex	Unclassified	36	0	0	0
Frontal Operculum Cortex	Left Cerebral White Matter	Frontal Lobe	216	3	7	4
Frontal Operculum Cortex	Left Cerebral White Matter	Insula	132	2	7	5
Frontal Operculum Cortex	Left Cerebral White Matter	Unclassified	42	1	5	0
Frontal Operculum Cortex	Right Cerebral Cortex	Frontal Lobe	3402	31	203	206
Frontal Operculum Cortex	Right Cerebral Cortex	Insula	612	26	85	86
Frontal Operculum Cortex	Right Cerebral Cortex	Unclassified	48	1	4	4
Frontal Operculum Cortex	Right Cerebral White Matter	Frontal Lobe	240	0	9	2
Frontal Operculum Cortex	Right Cerebral White Matter	Insula	24	0	4	0
Frontal Operculum Cortex	Right Cerebral White Matter	Unclassified	114	0	15	17
Frontal Orbital Cortex	Left Cerebral Cortex	Frontal Lobe	17940	106	165	80
Frontal Orbital Cortex	Left Cerebral Cortex	Insula	714	34	10	7
Frontal Orbital Cortex	Left Cerebral Cortex	Temporal Lobe	12	0	0	0
Frontal Orbital Cortex	Left Cerebral Cortex	Unclassified	2880	14	6	12
Frontal Orbital Cortex	Left Cerebral White Matter	Frontal Lobe	2052	0	55	19
Frontal Orbital Cortex	Left Cerebral White Matter	Insula	6	0	0	0
Frontal Orbital Cortex	Left Cerebral White Matter	Putamen	6	0	0	0
Frontal Orbital Cortex	Left Cerebral White Matter	Unclassified	552	1	13	0
Frontal Orbital Cortex	Right Cerebral Cortex	Frontal Lobe	15234	193	179	241
Frontal Orbital Cortex	Right Cerebral Cortex	Insula	1566	33	7	26
Frontal Orbital Cortex	Right Cerebral Cortex	Temporal Lobe	138	0	0	0
Frontal Orbital Cortex	Right Cerebral Cortex	Unclassified	2436	6	68	83
Frontal Orbital Cortex	Right Cerebral White Matter	Frontal Lobe	1116	14	27	18
Frontal Orbital Cortex	Right Cerebral White Matter	Putamen	12	0	0	0
Frontal Orbital Cortex	Right Cerebral White Matter	Unclassified	270	0	20	8
Frontal Pole	Left Cerebral Cortex	Frontal Lobe	81636	623	1102	297
Frontal Pole	Left Cerebral Cortex	Unclassified	7008	57	52	33
Frontal Pole	Left Cerebral White Matter	Frontal Lobe	3036	9	36	15
Frontal Pole	Left Cerebral White Matter	Unclassified	6900	33	12	2
Frontal Pole	Right Cerebral Cortex	Frontal Lobe	100518	570	3483	1589
Frontal Pole	Right Cerebral Cortex	Unclassified	2958	7	107	24
Frontal Pole	Right Cerebral White Matter	Frontal Lobe	5604	4	157	61
Frontal Pole	Right Cerebral White Matter	Unclassified	6534	6	297	43
Frontal Pole	Unclassified	Frontal Lobe	162	0	1	0
Frontal Pole	Unclassified	Unclassified	258	0	0	0
Heschl's Gyrus (includes H1 and H2)	Left Cerebral Cortex	Insula	12	0	2	0
Heschl's Gyrus (includes H1 and H2)	Left Cerebral Cortex	Parietal Lobe	270	12	26	0
Heschl's Gyrus (includes H1 and H2)	Left Cerebral Cortex	Temporal Lobe	3402	99	55	5
Heschl's Gyrus (includes H1 and H2)	Left Cerebral Cortex	Unclassified	222	1	5	0
Heschl's Gyrus (includes H1 and H2)	Left Cerebral White Matter	Temporal Lobe	576	70	3	0
Heschl's Gyrus (includes H1 and H2)	Left Cerebral White Matter	Unclassified	42	2	0	0
Heschl's Gyrus (includes H1 and H2)	Right Cerebral Cortex	Insula	12	0	0	0
Heschl's Gyrus (includes H1 and H2)	Right Cerebral Cortex	Parietal Lobe	264	16	0	0
Heschl's Gyrus (includes H1 and H2)	Right Cerebral Cortex	Temporal Lobe	2784	13	0	0
Heschl's Gyrus (includes H1 and H2)	Right Cerebral Cortex	Unclassified	390	0	0	0
Heschl's Gyrus (includes H1 and H2)	Right Cerebral White Matter	Temporal Lobe	396	0	0	0
Heschl's Gyrus (includes H1 and H2)	Right Cerebral White Matter	Unclassified	156	0	0	0
Inferior Frontal Gyrus, pars opercularis	Left Cerebral Cortex	Frontal Lobe	9912	3	34	17
Inferior Frontal Gyrus, pars opercularis	Left Cerebral Cortex	Unclassified	318	3	0	0
Inferior Frontal Gyrus, pars opercularis	Left Cerebral White Matter	Frontal Lobe	444	0	0	0
Inferior Frontal Gyrus, pars opercularis	Left Cerebral White Matter	Unclassified	354	2	0	0
Inferior Frontal Gyrus, pars opercularis	Right Cerebral Cortex	Frontal Lobe	8958	376	354	638
Inferior Frontal Gyrus, pars opercularis	Right Cerebral White Matter	Frontal Lobe	690	3	49	55
Inferior Frontal Gyrus, pars opercularis	Right Cerebral White Matter	Unclassified	12	0	0	0
Inferior Frontal Gyrus, pars triangularis	Left Cerebral Cortex	Frontal Lobe	8106	2	31	0
Inferior Frontal Gyrus, pars triangularis	Left Cerebral Cortex	Unclassified	738	0	7	0
Inferior Frontal Gyrus, pars triangularis	Left Cerebral White Matter	Frontal Lobe	144	0	14	0
Inferior Frontal Gyrus, pars triangularis	Left Cerebral White Matter	Unclassified	258	0	5	0
Inferior Frontal Gyrus, pars triangularis	Right Cerebral Cortex	Frontal Lobe	6720	35	76	142
Inferior Frontal Gyrus, pars triangularis	Right Cerebral Cortex	Unclassified	114	0	3	3
Inferior Frontal Gyrus, pars triangularis	Right Cerebral White Matter	Frontal Lobe	570	3	18	33
Inferior Frontal Gyrus, pars triangularis	Right Cerebral White Matter	Unclassified	144	0	2	1
Inferior Temporal Gyrus, anterior division	Left Cerebral Cortex	Temporal Lobe	4524	78	31	0
Inferior Temporal Gyrus, anterior division	Left Cerebral Cortex	Unclassified	90	0	0	0
Inferior Temporal Gyrus, anterior division	Left Cerebral White Matter	Temporal Lobe	186	0	2	0
Inferior Temporal Gyrus, anterior division	Right Cerebral Cortex	Temporal Lobe	4272	8	43	4
Inferior Temporal Gyrus, anterior division	Right Cerebral Cortex	Unclassified	372	0	12	0
Inferior Temporal Gyrus, anterior division	Right Cerebral White Matter	Temporal Lobe	138	0	5	1
Inferior Temporal Gyrus, posterior division	Left Cerebral Cortex	Temporal Lobe	12996	22	87	75
Inferior Temporal Gyrus, posterior division	Left Cerebral Cortex	Unclassified	30	0	0	0
Inferior Temporal Gyrus, posterior division	Left Cerebral White Matter	Temporal Lobe	1326	0	5	0
Inferior Temporal Gyrus, posterior division	Left Cerebral White Matter	Unclassified	12	0	0	1
Inferior Temporal Gyrus, posterior division	Right Cerebral Cortex	Temporal Lobe	10164	147	158	50
Inferior Temporal Gyrus, posterior division	Right Cerebral Cortex	Unclassified	1866	78	1	0
Inferior Temporal Gyrus, posterior division	Right Cerebral White Matter	Temporal Lobe	1434	7	7	0
Inferior Temporal Gyrus, temporooccipital part	Left Cerebral Cortex	Occipital Lobe	366	0	0	0
Inferior Temporal Gyrus, temporooccipital part	Left Cerebral Cortex	Temporal Lobe	9174	71	27	0
Inferior Temporal Gyrus, temporooccipital part	Left Cerebral Cortex	Unclassified	300	1	0	0
Inferior Temporal Gyrus, temporooccipital part	Left Cerebral White Matter	Temporal Lobe	270	0	0	0
Inferior Temporal Gyrus, temporooccipital part	Left Cerebral White Matter	Unclassified	174	0	0	0
Inferior Temporal Gyrus, temporooccipital part	Right Cerebral Cortex	Temporal Lobe	10554	248	90	26
Inferior Temporal Gyrus, temporooccipital part	Right Cerebral White Matter	Temporal Lobe	732	10	18	0
Inferior Temporal Gyrus, temporooccipital part	Right Cerebral White Matter	Unclassified	24	0	0	0
Insular Cortex	Left Cerebral Cortex	Frontal Lobe	18	0	0	0
Insular Cortex	Left Cerebral Cortex	Insula	13272	121	356	169
Insular Cortex	Left Cerebral Cortex	Parietal Lobe	132	0	17	8
Insular Cortex	Left Cerebral Cortex	Temporal Lobe	576	0	3	1
Insular Cortex	Left Cerebral Cortex	Unclassified	3636	4	40	14
Insular Cortex	Left Cerebral White Matter	Insula	312	4	17	8
Insular Cortex	Left Cerebral White Matter	Parietal Lobe	6	0	1	1
Insular Cortex	Left Cerebral White Matter	Unclassified	912	0	24	13
Insular Cortex	Right Cerebral Cortex	Frontal Lobe	114	0	10	19
Insular Cortex	Right Cerebral Cortex	Insula	11994	389	1027	1107
Insular Cortex	Right Cerebral Cortex	Parietal Lobe	192	15	1	6
Insular Cortex	Right Cerebral Cortex	Putamen	6	0	1	1
Insular Cortex	Right Cerebral Cortex	Temporal Lobe	960	0	35	47
Insular Cortex	Right Cerebral Cortex	Unclassified	4944	33	236	255
Insular Cortex	Right Cerebral White Matter	Insula	120	0	8	10
Insular Cortex	Right Cerebral White Matter	Putamen	36	0	6	6
Insular Cortex	Right Cerebral White Matter	Temporal Lobe	24	0	1	1
Insular Cortex	Right Cerebral White Matter	Unclassified	846	10	58	60
Intracalcarine Cortex	Left Cerebral Cortex	Occipital Lobe	6582	133	38	0
Intracalcarine Cortex	Left Cerebral Cortex	Parietal Lobe	1044	110	21	0
Intracalcarine Cortex	Left Cerebral Cortex	Unclassified	84	1	0	0
Intracalcarine Cortex	Left Cerebral White Matter	Occipital Lobe	1596	33	12	0
Intracalcarine Cortex	Left Cerebral White Matter	Parietal Lobe	150	24	12	0
Intracalcarine Cortex	Left Cerebral White Matter	Unclassified	12	0	0	0
Intracalcarine Cortex	Right Cerebral Cortex	Occipital Lobe	8010	0	7	0
Intracalcarine Cortex	Right Cerebral Cortex	Parietal Lobe	606	0	0	0
Intracalcarine Cortex	Right Cerebral Cortex	Unclassified	138	0	0	0
Intracalcarine Cortex	Right Cerebral White Matter	Occipital Lobe	1692	0	3	0
Intracalcarine Cortex	Right Cerebral White Matter	Parietal Lobe	192	0	0	0
Intracalcarine Cortex	Right Cerebral White Matter	Unclassified	66	0	0	0
Juxtapositional Lobule Cortex (formerly Supplementary Motor Cortex)	Left Cerebral Cortex	Frontal Lobe	7974	73	46	2
Juxtapositional Lobule Cortex (formerly Supplementary Motor Cortex)	Left Cerebral Cortex	Unclassified	1104	23	0	0
Juxtapositional Lobule Cortex (formerly Supplementary Motor Cortex)	Left Cerebral White Matter	Frontal Lobe	1452	35	21	0
Juxtapositional Lobule Cortex (formerly Supplementary Motor Cortex)	Left Cerebral White Matter	Unclassified	126	0	4	0
Juxtapositional Lobule Cortex (formerly Supplementary Motor Cortex)	Right Cerebral Cortex	Frontal Lobe	8562	40	0	0
Juxtapositional Lobule Cortex (formerly Supplementary Motor Cortex)	Right Cerebral Cortex	Unclassified	780	25	0	0
Juxtapositional Lobule Cortex (formerly Supplementary Motor Cortex)	Right Cerebral White Matter	Frontal Lobe	1194	5	0	0
Juxtapositional Lobule Cortex (formerly Supplementary Motor Cortex)	Right Cerebral White Matter	Unclassified	90	0	0	0
Juxtapositional Lobule Cortex (formerly Supplementary Motor Cortex)	Unclassified	Unclassified	36	0	0	0
Lateral Occipital Cortex, inferior division	Left Cerebral Cortex	Occipital Lobe	21480	322	1122	24
Lateral Occipital Cortex, inferior division	Left Cerebral Cortex	Parietal Lobe	66	0	0	0
Lateral Occipital Cortex, inferior division	Left Cerebral Cortex	Temporal Lobe	2832	0	41	1
Lateral Occipital Cortex, inferior division	Left Cerebral Cortex	Unclassified	2496	19	148	2
Lateral Occipital Cortex, inferior division	Left Cerebral White Matter	Occipital Lobe	2316	68	181	0
Lateral Occipital Cortex, inferior division	Left Cerebral White Matter	Unclassified	24	0	4	0
Lateral Occipital Cortex, inferior division	Right Cerebral Cortex	Occipital Lobe	19008	5	699	208
Lateral Occipital Cortex, inferior division	Right Cerebral Cortex	Parietal Lobe	744	0	65	24
Lateral Occipital Cortex, inferior division	Right Cerebral Cortex	Temporal Lobe	4218	7	44	24
Lateral Occipital Cortex, inferior division	Right Cerebral Cortex	Unclassified	2214	0	94	12
Lateral Occipital Cortex, inferior division	Right Cerebral White Matter	Occipital Lobe	2862	0	145	1
Lateral Occipital Cortex, inferior division	Right Cerebral White Matter	Temporal Lobe	24	0	0	0
Lateral Occipital Cortex, inferior division	Right Cerebral White Matter	Unclassified	522	0	28	0
Lateral Occipital Cortex, inferior division	Unclassified	Unclassified	6	0	0	0
Lateral Occipital Cortex, superior division	Left Cerebral Cortex	Occipital Lobe	22470	218	1264	398
Lateral Occipital Cortex, superior division	Left Cerebral Cortex	Parietal Lobe	35850	195	3449	1201
Lateral Occipital Cortex, superior division	Left Cerebral Cortex	Unclassified	2970	22	265	155
Lateral Occipital Cortex, superior division	Left Cerebral White Matter	Occipital Lobe	4428	5	178	0
Lateral Occipital Cortex, superior division	Left Cerebral White Matter	Parietal Lobe	4014	18	552	8
Lateral Occipital Cortex, superior division	Left Cerebral White Matter	Unclassified	384	0	25	0
Lateral Occipital Cortex, superior division	Right Cerebral Cortex	Occipital Lobe	8466	42	305	84
Lateral Occipital Cortex, superior division	Right Cerebral Cortex	Parietal Lobe	47634	377	2681	236
Lateral Occipital Cortex, superior division	Right Cerebral Cortex	Unclassified	3318	0	249	31
Lateral Occipital Cortex, superior division	Right Cerebral White Matter	Occipital Lobe	1224	0	57	5
Lateral Occipital Cortex, superior division	Right Cerebral White Matter	Parietal Lobe	6114	5	332	17
Lateral Occipital Cortex, superior division	Right Cerebral White Matter	Unclassified	1458	0	71	6
Lingual Gyrus	Left Cerebral Cortex	Cerebellum	102	0	10	1
Lingual Gyrus	Left Cerebral Cortex	Occipital Lobe	16074	72	775	295
Lingual Gyrus	Left Cerebral Cortex	Parietal Lobe	2886	9	28	4
Lingual Gyrus	Left Cerebral Cortex	Temporal Lobe	6	0	0	0
Lingual Gyrus	Left Cerebral Cortex	Unclassified	1620	63	135	10
Lingual Gyrus	Left Cerebral White Matter	Occipital Lobe	2016	35	64	0
Lingual Gyrus	Left Cerebral White Matter	Parietal Lobe	186	4	10	6
Lingual Gyrus	Left Cerebral White Matter	Unclassified	324	29	49	15
Lingual Gyrus	Right Cerebral Cortex	Cerebellum	354	0	5	18
Lingual Gyrus	Right Cerebral Cortex	Occipital Lobe	17478	128	751	900
Lingual Gyrus	Right Cerebral Cortex	Parietal Lobe	1242	0	26	27
Lingual Gyrus	Right Cerebral Cortex	Temporal Lobe	102	0	13	15
Lingual Gyrus	Right Cerebral Cortex	Unclassified	2460	36	125	110
Lingual Gyrus	Right Cerebral White Matter	Occipital Lobe	1914	33	97	92
Lingual Gyrus	Right Cerebral White Matter	Parietal Lobe	12	0	2	2
Lingual Gyrus	Right Cerebral White Matter	Unclassified	618	15	51	49
Lingual Gyrus	Unclassified	Occipital Lobe	78	6	12	10
Lingual Gyrus	Unclassified	Unclassified	168	7	14	8
Middle Frontal Gyrus	Left Cerebral Cortex	Frontal Lobe	34338	204	686	23
Middle Frontal Gyrus	Left Cerebral Cortex	Unclassified	2088	8	151	1
Middle Frontal Gyrus	Left Cerebral White Matter	Frontal Lobe	3042	49	264	12
Middle Frontal Gyrus	Left Cerebral White Matter	Unclassified	2148	30	142	10
Middle Frontal Gyrus	Right Cerebral Cortex	Frontal Lobe	33372	89	680	670
Middle Frontal Gyrus	Right Cerebral Cortex	Unclassified	708	0	16	4
Middle Frontal Gyrus	Right Cerebral White Matter	Frontal Lobe	3822	11	35	18
Middle Frontal Gyrus	Right Cerebral White Matter	Unclassified	1362	5	45	6
Middle Temporal Gyrus, anterior division	Left Cerebral Cortex	Temporal Lobe	6114	85	210	21
Middle Temporal Gyrus, anterior division	Left Cerebral White Matter	Temporal Lobe	264	0	0	0
Middle Temporal Gyrus, anterior division	Left Cerebral White Matter	Unclassified	6	0	0	0
Middle Temporal Gyrus, anterior division	Right Cerebral Cortex	Temporal Lobe	5802	15	87	36
Middle Temporal Gyrus, anterior division	Right Cerebral White Matter	Temporal Lobe	306	0	21	15
Middle Temporal Gyrus, posterior division	Left Cerebral Cortex	Temporal Lobe	17700	100	278	104
Middle Temporal Gyrus, posterior division	Left Cerebral Cortex	Unclassified	54	0	0	0
Middle Temporal Gyrus, posterior division	Left Cerebral White Matter	Temporal Lobe	1380	0	58	0
Middle Temporal Gyrus, posterior division	Left Cerebral White Matter	Unclassified	156	0	6	0
Middle Temporal Gyrus, posterior division	Right Cerebral Cortex	Temporal Lobe	17178	30	166	111
Middle Temporal Gyrus, posterior division	Right Cerebral Cortex	Unclassified	42	0	0	0
Middle Temporal Gyrus, posterior division	Right Cerebral White Matter	Temporal Lobe	1770	17	25	27
Middle Temporal Gyrus, posterior division	Right Cerebral White Matter	Unclassified	276	0	0	0
Middle Temporal Gyrus, temporooccipital part	Left Cerebral Cortex	Occipital Lobe	2034	0	22	12
Middle Temporal Gyrus, temporooccipital part	Left Cerebral Cortex	Parietal Lobe	48	0	0	1
Middle Temporal Gyrus, temporooccipital part	Left Cerebral Cortex	Temporal Lobe	8670	17	254	74
Middle Temporal Gyrus, temporooccipital part	Left Cerebral Cortex	Unclassified	486	0	17	26
Middle Temporal Gyrus, temporooccipital part	Left Cerebral White Matter	Occipital Lobe	288	0	16	0
Middle Temporal Gyrus, temporooccipital part	Left Cerebral White Matter	Temporal Lobe	396	4	57	5
Middle Temporal Gyrus, temporooccipital part	Left Cerebral White Matter	Unclassified	192	9	31	3
Middle Temporal Gyrus, temporooccipital part	Right Cerebral Cortex	Occipital Lobe	402	0	0	3
Middle Temporal Gyrus, temporooccipital part	Right Cerebral Cortex	Parietal Lobe	318	0	12	2
Middle Temporal Gyrus, temporooccipital part	Right Cerebral Cortex	Temporal Lobe	12522	8	713	421
Middle Temporal Gyrus, temporooccipital part	Right Cerebral Cortex	Unclassified	786	0	3	3
Middle Temporal Gyrus, temporooccipital part	Right Cerebral White Matter	Occipital Lobe	78	0	0	0
Middle Temporal Gyrus, temporooccipital part	Right Cerebral White Matter	Temporal Lobe	1866	0	144	78
Middle Temporal Gyrus, temporooccipital part	Right Cerebral White Matter	Unclassified	336	0	1	0
Occipital Fusiform Gyrus	Left Cerebral Cortex	Cerebellum	6	0	0	0
Occipital Fusiform Gyrus	Left Cerebral Cortex	Occipital Lobe	10008	52	315	0
Occipital Fusiform Gyrus	Left Cerebral Cortex	Temporal Lobe	1170	0	0	0
Occipital Fusiform Gyrus	Left Cerebral Cortex	Unclassified	216	1	0	0
Occipital Fusiform Gyrus	Left Cerebral White Matter	Occipital Lobe	1458	101	23	1
Occipital Fusiform Gyrus	Left Cerebral White Matter	Temporal Lobe	12	0	0	0
Occipital Fusiform Gyrus	Left Cerebral White Matter	Unclassified	90	3	1	0
Occipital Fusiform Gyrus	Right Cerebral Cortex	Cerebellum	6	0	0	0
Occipital Fusiform Gyrus	Right Cerebral Cortex	Occipital Lobe	9318	25	123	45
Occipital Fusiform Gyrus	Right Cerebral Cortex	Temporal Lobe	1560	0	44	30
Occipital Fusiform Gyrus	Right Cerebral Cortex	Unclassified	228	0	6	5
Occipital Fusiform Gyrus	Right Cerebral White Matter	Occipital Lobe	1020	17	40	28
Occipital Fusiform Gyrus	Right Cerebral White Matter	Unclassified	666	6	57	28
Occipital Pole	Left Cerebral Cortex	Occipital Lobe	32856	224	481	116
Occipital Pole	Left Cerebral Cortex	Unclassified	4308	24	8	10
Occipital Pole	Left Cerebral White Matter	Occipital Lobe	2730	35	7	2
Occipital Pole	Right Cerebral Cortex	Occipital Lobe	28014	62	670	232
Occipital Pole	Right Cerebral Cortex	Unclassified	4188	3	49	26
Occipital Pole	Right Cerebral White Matter	Occipital Lobe	1956	2	64	3
Occipital Pole	Unclassified	Occipital Lobe	186	0	0	0
Occipital Pole	Unclassified	Unclassified	630	0	1	0
Paracingulate Gyrus	Left Cerebral Cortex	Frontal Lobe	18864	144	385	72
Paracingulate Gyrus	Left Cerebral Cortex	Unclassified	576	1	0	0
Paracingulate Gyrus	Left Cerebral White Matter	Frontal Lobe	1398	32	63	6
Paracingulate Gyrus	Left Cerebral White Matter	Unclassified	210	0	0	0
Paracingulate Gyrus	Right Cerebral Cortex	Frontal Lobe	18696	291	481	533
Paracingulate Gyrus	Right Cerebral Cortex	Unclassified	282	0	1	2
Paracingulate Gyrus	Right Cerebral White Matter	Frontal Lobe	1188	6	42	42
Paracingulate Gyrus	Right Cerebral White Matter	Unclassified	108	2	2	4
Parahippocampal Gyrus, anterior division	Left Amygdala	Temporal Lobe	150	0	16	5
Parahippocampal Gyrus, anterior division	Left Cerebral Cortex	Temporal Lobe	5904	4	134	35
Parahippocampal Gyrus, anterior division	Left Cerebral Cortex	Unclassified	1482	0	0	0
Parahippocampal Gyrus, anterior division	Left Cerebral White Matter	Temporal Lobe	540	0	13	0
Parahippocampal Gyrus, anterior division	Left Hippocampus	Temporal Lobe	192	0	1	0
Parahippocampal Gyrus, anterior division	Left Hippocampus	Unclassified	42	0	0	0
Parahippocampal Gyrus, anterior division	Right Amygdala	Temporal Lobe	318	0	0	0
Parahippocampal Gyrus, anterior division	Right Cerebral Cortex	Temporal Lobe	6258	0	172	133
Parahippocampal Gyrus, anterior division	Right Cerebral Cortex	Unclassified	2016	0	21	4
Parahippocampal Gyrus, anterior division	Right Cerebral White Matter	Temporal Lobe	522	0	24	12
Parahippocampal Gyrus, anterior division	Right Hippocampus	Temporal Lobe	192	0	1	0
Parahippocampal Gyrus, anterior division	Right Hippocampus	Unclassified	48	0	0	0
Parahippocampal Gyrus, posterior division	Left Cerebral Cortex	Cerebellum	12	0	0	0
Parahippocampal Gyrus, posterior division	Left Cerebral Cortex	Occipital Lobe	264	0	34	0
Parahippocampal Gyrus, posterior division	Left Cerebral Cortex	Parietal Lobe	390	12	46	0
Parahippocampal Gyrus, posterior division	Left Cerebral Cortex	Temporal Lobe	1764	2	13	0
Parahippocampal Gyrus, posterior division	Left Cerebral Cortex	Unclassified	2544	34	183	10
Parahippocampal Gyrus, posterior division	Left Cerebral White Matter	Parietal Lobe	12	0	2	0
Parahippocampal Gyrus, posterior division	Left Cerebral White Matter	Temporal Lobe	222	0	9	0
Parahippocampal Gyrus, posterior division	Left Cerebral White Matter	Unclassified	216	4	23	3
Parahippocampal Gyrus, posterior division	Left Hippocampus	Temporal Lobe	12	1	1	0
Parahippocampal Gyrus, posterior division	Left Hippocampus	Unclassified	18	3	3	1
Parahippocampal Gyrus, posterior division	Right Cerebral Cortex	Cerebellum	96	0	0	0
Parahippocampal Gyrus, posterior division	Right Cerebral Cortex	Temporal Lobe	2100	0	72	35
Parahippocampal Gyrus, posterior division	Right Cerebral Cortex	Unclassified	2046	0	71	14
Parahippocampal Gyrus, posterior division	Right Cerebral White Matter	Temporal Lobe	300	0	5	1
Parahippocampal Gyrus, posterior division	Right Cerebral White Matter	Unclassified	96	0	0	0
Parahippocampal Gyrus, posterior division	Right Hippocampus	Unclassified	12	0	0	0
Parietal Operculum Cortex	Left Cerebral Cortex	Parietal Lobe	6174	64	112	16
Parietal Operculum Cortex	Left Cerebral Cortex	Temporal Lobe	636	0	1	0
Parietal Operculum Cortex	Left Cerebral Cortex	Unclassified	474	0	12	0
Parietal Operculum Cortex	Left Cerebral White Matter	Parietal Lobe	570	0	0	0
Parietal Operculum Cortex	Left Cerebral White Matter	Unclassified	210	0	4	0
Parietal Operculum Cortex	Right Cerebral Cortex	Parietal Lobe	5844	44	4	117
Parietal Operculum Cortex	Right Cerebral Cortex	Temporal Lobe	162	0	0	0
Parietal Operculum Cortex	Right Cerebral Cortex	Unclassified	582	0	8	5
Parietal Operculum Cortex	Right Cerebral White Matter	Parietal Lobe	474	0	5	3
Parietal Operculum Cortex	Right Cerebral White Matter	Unclassified	390	0	24	8
Planum Polare	Left Cerebral Cortex	Frontal Lobe	24	0	0	0
Planum Polare	Left Cerebral Cortex	Temporal Lobe	4236	1	18	11
Planum Polare	Left Cerebral Cortex	Unclassified	192	0	6	5
Planum Polare	Left Cerebral White Matter	Temporal Lobe	498	2	0	0
Planum Polare	Left Cerebral White Matter	Unclassified	120	0	9	4
Planum Polare	Right Cerebral Cortex	Frontal Lobe	24	0	0	0
Planum Polare	Right Cerebral Cortex	Insula	6	0	0	0
Planum Polare	Right Cerebral Cortex	Temporal Lobe	3918	4	62	126
Planum Polare	Right Cerebral Cortex	Unclassified	450	8	6	7
Planum Polare	Right Cerebral White Matter	Temporal Lobe	792	0	10	29
Planum Polare	Right Cerebral White Matter	Unclassified	162	10	15	13
Planum Temporale	Left Cerebral Cortex	Parietal Lobe	510	0	2	0
Planum Temporale	Left Cerebral Cortex	Temporal Lobe	6108	78	88	1
Planum Temporale	Left Cerebral Cortex	Unclassified	480	0	1	0
Planum Temporale	Left Cerebral White Matter	Parietal Lobe	36	0	0	0
Planum Temporale	Left Cerebral White Matter	Temporal Lobe	654	15	4	0
Planum Temporale	Left Cerebral White Matter	Unclassified	234	0	0	0
Planum Temporale	Right Cerebral Cortex	Parietal Lobe	966	0	2	0
Planum Temporale	Right Cerebral Cortex	Temporal Lobe	3786	0	12	2
Planum Temporale	Right Cerebral Cortex	Unclassified	618	0	0	0
Planum Temporale	Right Cerebral White Matter	Temporal Lobe	558	0	1	0
Planum Temporale	Right Cerebral White Matter	Unclassified	348	0	0	0
Postcentral Gyrus	Left Cerebral Cortex	Frontal Lobe	12120	347	790	141
Postcentral Gyrus	Left Cerebral Cortex	Parietal Lobe	26148	245	1379	394
Postcentral Gyrus	Left Cerebral Cortex	Unclassified	9582	296	453	73
Postcentral Gyrus	Left Cerebral White Matter	Frontal Lobe	168	18	6	0
Postcentral Gyrus	Left Cerebral White Matter	Parietal Lobe	1842	18	138	43
Postcentral Gyrus	Left Cerebral White Matter	Unclassified	2166	43	120	3
Postcentral Gyrus	Right Cerebral Cortex	Frontal Lobe	5700	235	234	3
Postcentral Gyrus	Right Cerebral Cortex	Parietal Lobe	24786	192	2082	751
Postcentral Gyrus	Right Cerebral Cortex	Unclassified	11718	156	806	47
Postcentral Gyrus	Right Cerebral White Matter	Frontal Lobe	102	0	0	0
Postcentral Gyrus	Right Cerebral White Matter	Parietal Lobe	1962	0	240	84
Postcentral Gyrus	Right Cerebral White Matter	Unclassified	1920	0	214	12
Precentral Gyrus	Left Cerebral Cortex	Frontal Lobe	44910	653	592	126
Precentral Gyrus	Left Cerebral Cortex	Parietal Lobe	3048	200	309	101
Precentral Gyrus	Left Cerebral Cortex	Unclassified	4818	83	41	20
Precentral Gyrus	Left Cerebral White Matter	Frontal Lobe	6564	111	223	8
Precentral Gyrus	Left Cerebral White Matter	Parietal Lobe	534	12	49	17
Precentral Gyrus	Left Cerebral White Matter	Unclassified	3624	69	59	14
Precentral Gyrus	Right Cerebral Cortex	Frontal Lobe	41820	65	2060	1022
Precentral Gyrus	Right Cerebral Cortex	Parietal Lobe	2346	24	187	93
Precentral Gyrus	Right Cerebral Cortex	Unclassified	6678	23	261	103
Precentral Gyrus	Right Cerebral White Matter	Frontal Lobe	6390	0	375	212
Precentral Gyrus	Right Cerebral White Matter	Parietal Lobe	234	0	13	0
Precentral Gyrus	Right Cerebral White Matter	Unclassified	3504	6	161	52
Precentral Gyrus	Unclassified	Unclassified	72	1	2	0
Precuneous Cortex	Left Cerebral Cortex	Occipital Lobe	4398	84	149	9
Precuneous Cortex	Left Cerebral Cortex	Parietal Lobe	28590	191	1790	654
Precuneous Cortex	Left Cerebral Cortex	Unclassified	1296	14	49	13
Precuneous Cortex	Left Cerebral White Matter	Occipital Lobe	828	0	16	0
Precuneous Cortex	Left Cerebral White Matter	Parietal Lobe	3756	0	85	46
Precuneous Cortex	Left Cerebral White Matter	Unclassified	156	0	2	0
Precuneous Cortex	Right Cerebral Cortex	Occipital Lobe	864	35	1	0
Precuneous Cortex	Right Cerebral Cortex	Parietal Lobe	31896	238	1987	934
Precuneous Cortex	Right Cerebral Cortex	Unclassified	2784	26	63	34
Precuneous Cortex	Right Cerebral White Matter	Parietal Lobe	4794	0	281	123
Precuneous Cortex	Right Cerebral White Matter	Unclassified	48	0	6	1
Precuneous Cortex	Unclassified	Parietal Lobe	18	0	1	2
Precuneous Cortex	Unclassified	Unclassified	174	0	3	4
Subcallosal Cortex	Left Cerebral Cortex	Caudate	12	0	0	0
Subcallosal Cortex	Left Cerebral Cortex	Frontal Lobe	5250	16	81	0
Subcallosal Cortex	Left Cerebral Cortex	Unclassified	1350	43	21	14
Subcallosal Cortex	Left Cerebral White Matter	Caudate	96	1	0	0
Subcallosal Cortex	Left Cerebral White Matter	Frontal Lobe	618	0	41	0
Subcallosal Cortex	Left Cerebral White Matter	Unclassified	318	12	14	8
Subcallosal Cortex	Right Cerebral Cortex	Caudate	54	0	0	0
Subcallosal Cortex	Right Cerebral Cortex	Frontal Lobe	5970	3	32	0
Subcallosal Cortex	Right Cerebral Cortex	Unclassified	1404	26	9	5
Subcallosal Cortex	Right Cerebral White Matter	Caudate	66	0	0	0
Subcallosal Cortex	Right Cerebral White Matter	Frontal Lobe	576	0	1	0
Subcallosal Cortex	Right Cerebral White Matter	Unclassified	246	0	4	1
Subcallosal Cortex	Unclassified	Frontal Lobe	18	0	0	0
Subcallosal Cortex	Unclassified	Unclassified	42	0	0	0
Superior Frontal Gyrus	Left Cerebral Cortex	Frontal Lobe	36144	787	316	33
Superior Frontal Gyrus	Left Cerebral Cortex	Unclassified	2028	7	74	14
Superior Frontal Gyrus	Left Cerebral White Matter	Frontal Lobe	2628	107	54	2
Superior Frontal Gyrus	Left Cerebral White Matter	Unclassified	1272	15	81	0
Superior Frontal Gyrus	Right Cerebral Cortex	Frontal Lobe	33552	120	860	86
Superior Frontal Gyrus	Right Cerebral Cortex	Unclassified	1212	0	49	3
Superior Frontal Gyrus	Right Cerebral White Matter	Frontal Lobe	2436	0	107	2
Superior Frontal Gyrus	Right Cerebral White Matter	Unclassified	1020	0	79	0
Superior Frontal Gyrus	Unclassified	Frontal Lobe	6	0	0	0
Superior Frontal Gyrus	Unclassified	Unclassified	12	0	0	0
Superior Parietal Lobule	Left Cerebral Cortex	Parietal Lobe	18876	187	2112	511
Superior Parietal Lobule	Left Cerebral Cortex	Unclassified	30	0	1	0
Superior Parietal Lobule	Left Cerebral White Matter	Parietal Lobe	1716	65	188	1
Superior Parietal Lobule	Left Cerebral White Matter	Unclassified	408	18	34	0
Superior Parietal Lobule	Right Cerebral Cortex	Parietal Lobe	18456	190	935	61
Superior Parietal Lobule	Right Cerebral Cortex	Unclassified	12	0	0	0
Superior Parietal Lobule	Right Cerebral White Matter	Parietal Lobe	2046	0	284	6
Superior Parietal Lobule	Right Cerebral White Matter	Unclassified	438	0	71	1
Superior Temporal Gyrus, anterior division	Left Cerebral Cortex	Temporal Lobe	3876	1	0	0
Superior Temporal Gyrus, anterior division	Left Cerebral White Matter	Temporal Lobe	156	0	0	0
Superior Temporal Gyrus, anterior division	Right Cerebral Cortex	Temporal Lobe	3768	0	6	6
Superior Temporal Gyrus, anterior division	Right Cerebral White Matter	Temporal Lobe	240	0	0	5
Superior Temporal Gyrus, posterior division	Left Cerebral Cortex	Temporal Lobe	5778	0	11	1
Superior Temporal Gyrus, posterior division	Left Cerebral Cortex	Unclassified	24	0	0	0
Superior Temporal Gyrus, posterior division	Left Cerebral White Matter	Temporal Lobe	36	0	0	0
Superior Temporal Gyrus, posterior division	Right Cerebral Cortex	Parietal Lobe	84	0	0	0
Superior Temporal Gyrus, posterior division	Right Cerebral Cortex	Temporal Lobe	5826	0	18	1
Superior Temporal Gyrus, posterior division	Right Cerebral Cortex	Unclassified	36	0	0	0
Superior Temporal Gyrus, posterior division	Right Cerebral White Matter	Temporal Lobe	48	0	0	0
Supracalcarine Cortex	Left Cerebral Cortex	Occipital Lobe	1662	37	0	0
Supracalcarine Cortex	Left Cerebral Cortex	Parietal Lobe	282	21	0	0
Supracalcarine Cortex	Left Cerebral Cortex	Unclassified	54	3	0	0
Supracalcarine Cortex	Left Cerebral White Matter	Parietal Lobe	12	0	0	0
Supracalcarine Cortex	Left Cerebral White Matter	Unclassified	18	0	0	0
Supracalcarine Cortex	Right Cerebral Cortex	Occipital Lobe	1428	0	0	0
Supracalcarine Cortex	Right Cerebral Cortex	Parietal Lobe	30	0	0	0
Supracalcarine Cortex	Right Cerebral Cortex	Unclassified	180	0	1	0
Supracalcarine Cortex	Right Cerebral White Matter	Unclassified	54	0	0	0
Supramarginal Gyrus, anterior division	Left Cerebral Cortex	Parietal Lobe	12462	99	286	8
Supramarginal Gyrus, anterior division	Left Cerebral Cortex	Temporal Lobe	42	0	0	0
Supramarginal Gyrus, anterior division	Left Cerebral Cortex	Unclassified	108	3	5	0
Supramarginal Gyrus, anterior division	Left Cerebral White Matter	Parietal Lobe	786	0	37	0
Supramarginal Gyrus, anterior division	Left Cerebral White Matter	Unclassified	66	0	11	1
Supramarginal Gyrus, anterior division	Right Cerebral Cortex	Parietal Lobe	10716	0	481	426
Supramarginal Gyrus, anterior division	Right Cerebral Cortex	Unclassified	120	0	0	12
Supramarginal Gyrus, anterior division	Right Cerebral White Matter	Parietal Lobe	534	0	11	30
Supramarginal Gyrus, anterior division	Right Cerebral White Matter	Unclassified	24	0	0	2
Supramarginal Gyrus, posterior division	Left Cerebral Cortex	Parietal Lobe	12942	247	680	139
Supramarginal Gyrus, posterior division	Left Cerebral Cortex	Temporal Lobe	1404	0	132	23
Supramarginal Gyrus, posterior division	Left Cerebral Cortex	Unclassified	132	0	22	9
Supramarginal Gyrus, posterior division	Left Cerebral White Matter	Parietal Lobe	600	11	29	1
Supramarginal Gyrus, posterior division	Left Cerebral White Matter	Temporal Lobe	48	0	8	4
Supramarginal Gyrus, posterior division	Left Cerebral White Matter	Unclassified	174	0	14	5
Supramarginal Gyrus, posterior division	Right Cerebral Cortex	Parietal Lobe	13692	247	649	368
Supramarginal Gyrus, posterior division	Right Cerebral Cortex	Temporal Lobe	2376	0	43	192
Supramarginal Gyrus, posterior division	Right Cerebral Cortex	Unclassified	168	0	1	1
Supramarginal Gyrus, posterior division	Right Cerebral White Matter	Parietal Lobe	1362	15	102	49
Supramarginal Gyrus, posterior division	Right Cerebral White Matter	Temporal Lobe	144	0	1	0
Supramarginal Gyrus, posterior division	Right Cerebral White Matter	Unclassified	54	0	4	2
Temporal Fusiform Cortex, anterior division	Left Cerebral Cortex	Temporal Lobe	3870	140	95	10
Temporal Fusiform Cortex, anterior division	Left Cerebral Cortex	Unclassified	516	37	0	6
Temporal Fusiform Cortex, anterior division	Left Cerebral White Matter	Temporal Lobe	168	7	21	0
Temporal Fusiform Cortex, anterior division	Right Cerebral Cortex	Temporal Lobe	3312	64	79	69
Temporal Fusiform Cortex, anterior division	Right Cerebral Cortex	Unclassified	678	36	13	10
Temporal Fusiform Cortex, anterior division	Right Cerebral White Matter	Temporal Lobe	144	0	16	1
Temporal Fusiform Cortex, posterior division	Left Cerebral Cortex	Cerebellum	66	0	0	0
Temporal Fusiform Cortex, posterior division	Left Cerebral Cortex	Temporal Lobe	10722	32	192	62
Temporal Fusiform Cortex, posterior division	Left Cerebral Cortex	Unclassified	798	4	4	2
Temporal Fusiform Cortex, posterior division	Left Cerebral White Matter	Temporal Lobe	504	0	23	0
Temporal Fusiform Cortex, posterior division	Left Cerebral White Matter	Unclassified	198	0	5	0
Temporal Fusiform Cortex, posterior division	Right Cerebral Cortex	Cerebellum	138	0	0	1
Temporal Fusiform Cortex, posterior division	Right Cerebral Cortex	Temporal Lobe	8208	82	222	137
Temporal Fusiform Cortex, posterior division	Right Cerebral Cortex	Unclassified	1290	10	25	1
Temporal Fusiform Cortex, posterior division	Right Cerebral White Matter	Temporal Lobe	444	30	5	8
Temporal Fusiform Cortex, posterior division	Right Cerebral White Matter	Unclassified	48	7	0	0
Temporal Occipital Fusiform Cortex	Left Cerebral Cortex	Cerebellum	156	0	2	0
Temporal Occipital Fusiform Cortex	Left Cerebral Cortex	Occipital Lobe	1734	14	40	2
Temporal Occipital Fusiform Cortex	Left Cerebral Cortex	Temporal Lobe	4968	31	14	0
Temporal Occipital Fusiform Cortex	Left Cerebral Cortex	Unclassified	1302	52	60	0
Temporal Occipital Fusiform Cortex	Left Cerebral White Matter	Occipital Lobe	162	0	5	0
Temporal Occipital Fusiform Cortex	Left Cerebral White Matter	Temporal Lobe	492	0	0	0
Temporal Occipital Fusiform Cortex	Left Cerebral White Matter	Unclassified	444	12	21	0
Temporal Occipital Fusiform Cortex	Right Cerebral Cortex	Cerebellum	540	0	33	54
Temporal Occipital Fusiform Cortex	Right Cerebral Cortex	Occipital Lobe	1398	4	83	124
Temporal Occipital Fusiform Cortex	Right Cerebral Cortex	Temporal Lobe	7572	183	242	242
Temporal Occipital Fusiform Cortex	Right Cerebral Cortex	Unclassified	1014	18	120	129
Temporal Occipital Fusiform Cortex	Right Cerebral White Matter	Occipital Lobe	6	0	0	0
Temporal Occipital Fusiform Cortex	Right Cerebral White Matter	Temporal Lobe	774	43	29	22
Temporal Occipital Fusiform Cortex	Right Cerebral White Matter	Unclassified	576	10	47	44
Temporal Pole	Left Cerebral Cortex	Frontal Lobe	108	0	0	0
Temporal Pole	Left Cerebral Cortex	Temporal Lobe	30414	131	424	156
Temporal Pole	Left Cerebral Cortex	Unclassified	1656	12	1	0
Temporal Pole	Left Cerebral White Matter	Temporal Lobe	1428	5	46	17
Temporal Pole	Left Cerebral White Matter	Unclassified	42	0	1	1
Temporal Pole	Right Cerebral Cortex	Frontal Lobe	330	0	0	0
Temporal Pole	Right Cerebral Cortex	Temporal Lobe	29262	487	561	116
Temporal Pole	Right Cerebral Cortex	Unclassified	2358	2	39	32
Temporal Pole	Right Cerebral White Matter	Temporal Lobe	1644	40	69	30
Temporal Pole	Right Cerebral White Matter	Unclassified	48	4	0	0
Unclassified	Brain-Stem	Cerebellum	14262	566	689	111
Unclassified	Brain-Stem	Thalamus	66	0	0	0
Unclassified	Brain-Stem	Unclassified	54426	1849	2579	210
Unclassified	Left Accumbens	Caudate	858	3	0	0
Unclassified	Left Accumbens	Putamen	12	0	0	0
Unclassified	Left Accumbens	Unclassified	504	36	1	0
Unclassified	Left Amygdala	Temporal Lobe	3372	14	88	12
Unclassified	Left Amygdala	Unclassified	822	0	11	0
Unclassified	Left Caudate	Caudate	6822	49	33	22
Unclassified	Left Caudate	Putamen	30	0	0	0
Unclassified	Left Caudate	Unclassified	198	0	0	0
Unclassified	Left Cerebral Cortex	Caudate	6	0	0	0
Unclassified	Left Cerebral Cortex	Cerebellum	468	1	8	3
Unclassified	Left Cerebral Cortex	Frontal Lobe	17424	181	157	71
Unclassified	Left Cerebral Cortex	Insula	204	9	10	7
Unclassified	Left Cerebral Cortex	Occipital Lobe	6318	46	151	5
Unclassified	Left Cerebral Cortex	Parietal Lobe	10794	81	713	210
Unclassified	Left Cerebral Cortex	Temporal Lobe	16608	134	195	46
Unclassified	Left Cerebral Cortex	Unclassified	19728	264	350	126
Unclassified	Left Cerebral White Matter	Caudate	3972	40	72	26
Unclassified	Left Cerebral White Matter	Frontal Lobe	19704	318	803	109
Unclassified	Left Cerebral White Matter	Insula	714	13	46	18
Unclassified	Left Cerebral White Matter	Occipital Lobe	22212	526	790	34
Unclassified	Left Cerebral White Matter	Parietal Lobe	23142	514	1601	242
Unclassified	Left Cerebral White Matter	Putamen	4728	14	14	0
Unclassified	Left Cerebral White Matter	Temporal Lobe	16092	319	584	60
Unclassified	Left Cerebral White Matter	Thalamus	1842	24	33	1
Unclassified	Left Cerebral White Matter	Unclassified	256650	3597	10291	1615
Unclassified	Left Hippocampus	Parietal Lobe	222	0	0	0
Unclassified	Left Hippocampus	Temporal Lobe	5634	151	176	34
Unclassified	Left Hippocampus	Unclassified	3720	99	122	70
Unclassified	Left Lateral Ventricle	Caudate	2844	23	20	23
Unclassified	Left Lateral Ventricle	Parietal Lobe	186	1	0	0
Unclassified	Left Lateral Ventricle	Thalamus	54	0	0	0
Unclassified	Left Lateral Ventricle	Unclassified	13488	88	176	35
Unclassified	Left Pallidum	Putamen	60	0	0	0
Unclassified	Left Pallidum	Unclassified	3768	0	1	0
Unclassified	Left Putamen	Putamen	10110	28	114	0
Unclassified	Left Putamen	Unclassified	1272	0	5	0
Unclassified	Left Thalamus	Caudate	24	0	0	0
Unclassified	Left Thalamus	Parietal Lobe	84	0	0	0
Unclassified	Left Thalamus	Thalamus	16050	415	631	57
Unclassified	Left Thalamus	Unclassified	2466	26	28	0
Unclassified	Right Accumbens	Caudate	750	24	0	0
Unclassified	Right Accumbens	Unclassified	462	56	1	0
Unclassified	Right Amygdala	Temporal Lobe	3588	6	47	34
Unclassified	Right Amygdala	Unclassified	1176	5	51	0
Unclassified	Right Caudate	Caudate	7128	8	231	1
Unclassified	Right Caudate	Thalamus	12	0	0	0
Unclassified	Right Caudate	Unclassified	198	5	0	0
Unclassified	Right Cerebral Cortex	Caudate	6	0	0	0
Unclassified	Right Cerebral Cortex	Cerebellum	762	0	6	29
Unclassified	Right Cerebral Cortex	Frontal Lobe	17232	128	331	181
Unclassified	Right Cerebral Cortex	Insula	312	0	32	32
Unclassified	Right Cerebral Cortex	Occipital Lobe	5376	0	82	36
Unclassified	Right Cerebral Cortex	Parietal Lobe	11106	94	439	98
Unclassified	Right Cerebral Cortex	Temporal Lobe	16338	30	161	157
Unclassified	Right Cerebral Cortex	Unclassified	15870	167	299	97
Unclassified	Right Cerebral White Matter	Caudate	5160	6	71	8
Unclassified	Right Cerebral White Matter	Frontal Lobe	20970	31	543	280
Unclassified	Right Cerebral White Matter	Insula	726	0	68	31
Unclassified	Right Cerebral White Matter	Occipital Lobe	10530	39	466	36
Unclassified	Right Cerebral White Matter	Parietal Lobe	22482	13	1599	294
Unclassified	Right Cerebral White Matter	Putamen	5436	0	181	242
Unclassified	Right Cerebral White Matter	Temporal Lobe	20610	57	855	611
Unclassified	Right Cerebral White Matter	Thalamus	3372	92	110	66
Unclassified	Right Cerebral White Matter	Unclassified	254880	1288	10807	3236
Unclassified	Right Hippocampus	Parietal Lobe	54	0	0	0
Unclassified	Right Hippocampus	Temporal Lobe	5994	10	43	66
Unclassified	Right Hippocampus	Unclassified	3840	2	39	57
Unclassified	Right Lateral Ventricle	Caudate	1662	1	26	0
Unclassified	Right Lateral Ventricle	Parietal Lobe	30	0	4	5
Unclassified	Right Lateral Ventricle	Thalamus	84	0	0	0
Unclassified	Right Lateral Ventricle	Unclassified	12912	34	169	50
Unclassified	Right Pallidum	Thalamus	60	0	0	0
Unclassified	Right Pallidum	Unclassified	3750	233	0	2
Unclassified	Right Putamen	Caudate	12	1	0	0
Unclassified	Right Putamen	Putamen	8904	83	94	291
Unclassified	Right Putamen	Unclassified	2286	78	76	65
Unclassified	Right Thalamus	Parietal Lobe	36	0	0	0
Unclassified	Right Thalamus	Thalamus	14220	387	565	110
Unclassified	Right Thalamus	Unclassified	3990	5	58	22
Unclassified	Unclassified	Cerebellum	366042	1380	32946	25123
Unclassified	Unclassified	Frontal Lobe	89388	809	1519	615
Unclassified	Unclassified	Occipital Lobe	6402	1	63	22
Unclassified	Unclassified	Parietal Lobe	29220	287	1074	247
Unclassified	Unclassified	Temporal Lobe	22134	132	297	19
Unclassified	Unclassified	Thalamus	234	5	20	2
Unclassified	Unclassified	Unclassified	2628760	14095	42129	15972
Table Legend: Number of uncorrected voxels with a p-value < .05 grouped across all the Harvard-Oxford Cortical (HOCPA), Subcortical (HOSPA) and Montreal Neurological Institute (MNI) labeled areas run for the Full intervention (time points 1-6) and the Training period only (including baseline, time points 1 - 4) for the Group:Time interaction in the gray matter volumetric models. Note that the lab…
